# Supplementary material for: Learning to automate cryo-electron microscopy data collection with Ptolemy
Source: IUCrJ. 2023 Jan 1;10(Pt 1):90–102. doi: 10.1107/S2052252522010612 (PMC9812219; doi:10.1107/S2052252522010612)
Supplement: Supplementary file 1 [file m-10-00090-sup1.xlsx]

## Sheet: Sheet1
Session	Grid type	Hole size (μm)	Big, med, or small particle	Manual- or auto-picked?	Avg. ice thickness (nm)	Avg. CTF resolution (A)	Other notes
						(0.8,0.5, Pckg)
17aug28a	Lacey C		<200A	semi-auto	N/A	3.79,3.228,3.302	OMV
18jun21c	Spotiton / Lacey		<100Å	semi-auto	N/A	7.326,5.154,14.722	Cystovirus Phi12 P3c
18may01b	Spotiton / Lacey		<100Å	semi-auto	50	13.260,8.316, 220.752	Cystovirus Phi12
19apr29b	Lacey gold		~200A	semi-auto	30	43.428, 14.705, 420.137	PolZ-d
19aug02d	Lacey gold		~250Å	semi-auto	50	21.681, ​​10.936, 302.611	PrimPol-RPA
19aug02k	Lacey gold		~250Å	semi-auto	80	12.202, 6.451, 125.527	PrimPol-RPA
19aug06c	Lacey gold		~250Å	semi-auto	20	7.292, 4.813, 41.048	PrimPol-RPA
19dec06d	Lacey C		~200A	Manual	2.308	13.362,8.914,143.278	Ribosome P90W. Tilted session (45) for 19oct21b. Ice thickness is wrong
19jun05a	Lacey Gold		<200A	semi-auto	86.1226	6.873, 5.094, ​​14.126	PolZ-d
19mar29c	C	1.2	~250Å	Auto	57.926	6.955, 5.658, 9.140	P90W
19nov04c	Lacey C		~200A	Manual	211.691	5.261,4.095,15.293	Ribosome H76R
19nov19b	Lacey C		~200A	Manual	498.596	18.566,14.011,259.859	Ribosome H76R - Tilted session (45) for 19nov04c. Ice thickness might be wrong
19oct01c	Lacey C						Intensity changed at the beginning of data collection. Vacuum intensity was not changed. Also, preset alignments don’t seem to be aligned.
19oct21b	Lacey C		~200A	Manual	353.365	6.362,4.520,23.34	Ribosome P90W
19sep11e	Lacey C		Small	Manual	224.747	6.289,4.611,19.906	Antibody
							PrimPolRPA
20dec02f	Au	0.8	Small ~100A	Auto	23.582	5.472,3.965,10.497
20dec03b	Au	0.9	Med ~130	Auto	65.133	5.761,4.347,41.079
20dec04b	Au	1.3	Small <100A	Auto	28.673	25.695,13.707,367.482	Tilt (45)
20dec04e	C	1.45	Medium (150A)	Auto	72.621	6.024,4.601,10.837
20dec07b	Au	1.7	Medium (150A)	Auto	185.364	12.952,9.255,23.648	Glacios
20dec08a	Au	1.1	Filaments	Auto	46.249	4.628,3.799,9.708
20dec09b	C	1.4	Small ~100A	Auto	30.608	8.658,5.429,70.319
20dec11d	C	1.6	Large ~170A	Auto	75.976	6.771,5.100,12.456
20dec12a	Au	1	Medium ~130A	Auto	64.058	4.393,3.702,22.658
20dec14a	Au w/ C film ?	1.7	Small <100A	Auto	21.369	18.301,9.682,178.630	Glacios
20dec14c	C	1.3	Medium ~130A	Auto	64.17	4.917,4.059,13.224
20dec14d	Au	1.4	Large >200A	Auto	73.08	0,0,3.898
20dec15d	Au	1	Small <100A	Auto	30.03	5.194,3.811,11.337
20dec15e	Chameleon C						Glacios - Screening
20dec16a	Au	1	Small <100A	Auto	26.422	5.084,3.667,9.389
20dec16b	Au	1.4		Auto	18.218	3.734,3.339,5.443
20dec18c	C	1.4	~200A	Auto	13.122	3.480,3.155,8.273	Ribosome
20dec21e	Au	1.3	Medium ~150A	Auto	50.988	4.789,3.693,20.263
20dec28a	Au	1.2	Medium ~140A	Auto	35.082	18.897,11.777,241.007	Tilt 45
							Apo
20dec28b	Au	1	Medium ~140A	Auto	31.588	3.978,3.524,3.618	Apo
20dec28c	Au	1.3	Medium ~140A	Auto	27.645	5.401,3.951,34.703	Apo
20dec29b	Au	1.2	Medium ~140A	Auto	21.019	8.452,5.221,92.983	Apo
20feb03a	Lacey C		Large ~200A	Manual	110.781	15.240,11.630,231.165	Ribosome - Tilt (45)
20feb12d	Lacey C		Large ~200A	Manual	153.214	6.318,4.929,19.142	Ribosome - Tilt (15)
20jan13d	Lacey C		Large ~ 200A	Manual	106.222	6.901,5.150,27.444	Ribosome - Tilt (45)
20jan27a	Lacey C		Large ~ 200A	Manual	171.96	9.498,6.756,26.059	Ribosome - Tilt (22)
20jun01d	Au	1.3	Large > 200A	Auto	500	6.536,4.973,46.083	Ice thickness is wrong
20may08a	C	1.5	Small < 100A	Auto	94.219	5.967,4.400,12.581
20nov02a	Au	0.9	Filament (Kinesin)	Auto	62.496	6.740,4.852,31.150
20nov02c	C	1.4	Large ~200A	Auto	42.718	3.090,2.801,6.556	80S ribosome
20nov04c	Au	1.2	~170A	Auto	67.23	4.902,3.911,40.478	nanodisk
20nov04d	C	1.4	Large ~170A	Auto	55.078	4.979,3.989,11.732	AR (androgen receptor?)
20nov05c	Au	2		Auto	106.857	23.050,13.506,28.103	Glacios
							Spotiton
20nov09g	Au	1.8	Large >200A	Auto	362.478	9.178,7.804,8.520	Glacios - Tilt (30) - VLPs
20nov10b	Au	1.2	Small ~100A	Auto	49.56	14.676,7.627,216.712
20nov12b	Au	1.7	Medium ~130A	Auto	45.674		Glacios - Screening - Apo & BetaGal - No CTF
20nov16b	Au	1	Filament	Auto	91.804	6.051,4.748,17.308	Kinesin
20nov17d	Au	1.4	Medium ~140A	Auto	58.638	16.679,5.718,106.375	Apo
20nov18a	Au	1.4	Medium ~150A	Auto	28.966	3.493,3.060,61.5568
20nov23a	C	1.8	Medium ~120A	Auto	68.474	6.984,4.675,24.673
20nov23c	Au	1.3	Medium?	Auto	15.4	7.513,4.737,43.784	COVID19
20nov23e	C	1.5	Medium ~130A	Auto	62.396	7.308,5.815,28.495	Glacios
20nov23f	Au	1.5	Small ~100A	Auto	62.676	5.653,3.987,13.963
20nov25a	Au	1	Small ~100A	Auto	48.141	6.185,4.300,16.106
20nov25b	C	1.8	Medium ~130A	Auto	64.108	4.290,3.699,9.942
20nov25c	C	1.4	Medium ~150A	Auto	72.377	6.686,5.031,25.809
20nov26a	Au	1	Small ~100A	Auto	49.246	9.425,5.405,244.203
20nov28a	Au	1	Small ~100A	Auto	41.743	6.214,3.964,16.009
20nov30b	C	1.3	Small <100A	Auto	39.226	4.347,3.453,16.009
20nov30d	C	1.5	Medium ~130A	Auto	65.64	4.438,3.833,4.337
20oct23a	Au	1.8	Medium ~130A	Auto	43.709		Glacios - Screening - no CTF
20oct30b	C	1.3	Small < 100A	Auto	71.371	7.070,4.967,34.679
21apr04b	Au	1.2	Big (~300A)	Auto	173.533	6.355,4.951,13.491	Tilted (45)
							VLPs
21apr05a	C	1.6	Big (~200A)	Auto	76.352	4.250,3.618,3.996	Ribosome 70SMS
21apr12c	C	1.8	Med (170-140A)	Auto	97.204	8.599,5.358,56.295	KATP
21apr12d	Au	1	Med	Auto	85.455	5.589,4.510,5.237	Kinesin
21apr12e	C	1.2	Med (200-60A)	Auto	80.282	5.079,4.325,8.161
21apr14d	Au	0.9	Small ~100A	Auto	24.398	9.294,5.244,74.123
21apr14e	C	1.4	Small <100A	Auto	41.633	4.050,3.416,10.457
21apr16b	C	1.2	Small <100A	Auto	116.381	9.627,6.874,51.555
21feb22b	C	1.4	Med ~170A	Auto	34.089	3.436,2.978,9.978
21feb25a	C	1.4	Small <100A	Auto	12.73	21.787,10.152,284.548	Graphene
